# Supplementary material for: A Nanoporous Polymer Modified with Hexafluoroisopropanol to Detect Dimethyl Methylphosphonate
Source: Nanomaterials (Basel). 2023 Dec 28;14(1):89. doi: 10.3390/nano14010089 (PMC10781009; doi:10.3390/nano14010089)
Supplement: Supplementary file 1 [file nanomaterials-14-00089-s001.zip]

Archive with 1 entries (1 files):
- nanomaterials-2748264-supplementary.pdf
